# Supplementary material for: Inhibition of HDAC and Signal Transduction Pathways Induces Tight Junctions and Promotes Differentiation in p63-Positive Salivary Duct Adenocarcinoma
Source: Cancers (Basel). 2022 May 24;14(11):2584. doi: 10.3390/cancers14112584 (PMC9179926; doi:10.3390/cancers14112584)
Supplement: Supplementary file 1 [file cancers-14-02584-s001.zip]

Archive with 1 entries (1 files):
- cancers-1645067-supplementary.pdf
